# Supplementary material for: A fully human IgG1 antibody targeting connexin 32 extracellular domain blocks CMTX1 hemichannel dysfunction in an in vitro model
Source: Cell Commun Signal. 2024 Dec 5;22:589. doi: 10.1186/s12964-024-01969-0 (PMC11619691; doi:10.1186/s12964-024-01969-0)
Supplement: Supplementary file 1 — Additional file 1. [file 12964_2024_1969_MOESM1_ESM.zip]

Archive with 6 entries (6 files):
- Supplementary Information_2_ESM.docx
- Video S1_ESM.mp4
- Video S2_ESM.mp4
- Video S3_ESM.mp4
- Video S4_ESM.mp4
- Video S5_ESM.mp4
